# Supplementary material for: Influence of Cmr1 in the Regulation of Antioxidant Function Melanin Biosynthesis in Aureobasidium pullulans
Source: Foods. 2023 May 25;12(11):2135. doi: 10.3390/foods12112135 (PMC10252820; doi:10.3390/foods12112135)
Supplement: Supplementary file 1 [file foods-12-02135-s001.zip]

Archive with 1 entries (1 files):
- foods-2375494-supplementary.pdf
